# Supplementary material for: An intein-split transactivator for intersectional neural imaging and optogenetic manipulation
Source: Nat Commun. 2022 Jun 23;13:3605. doi: 10.1038/s41467-022-31255-x (PMC9226064; doi:10.1038/s41467-022-31255-x)
Supplement: Supplementary file 4 — Source Data [file 41467_2022_31255_MOESM4_ESM.zip]

Archive with 14 entries (14 files):
- Source_Data/Source Data for Figure 1.xlsx
- Source_Data/Source Data for Figure 2.xlsx
- Source_Data/Source Data for Figure 3.xlsx
- Source_Data/Source Data for Figure 4.xlsx
- Source_Data/Source Data for Figure 5.xlsx
- Source_Data/Source Data for Figure 6.xlsx
- Source_Data/Source Data for Supplementary Figure 1.xlsx
- Source_Data/Source Data for Supplementary Figure 2.xlsx
- Source_Data/Source Data for Supplementary Figure 4.xlsx
- Source_Data/Source Data for Supplementary Figure 5.xlsx
- Source_Data/Source Data for Supplementary Figure 6.xlsx
- Source_Data/Source Data for Supplementary Figure 7.xlsx
- Source_Data/Source Data for Supplementary Figure 8.xlsx
- Source_Data/Source Data for Supplementary Figure 9.xlsx
