# Supplementary material for: An intein-split transactivator for intersectional neural imaging and optogenetic manipulation
Source: Nat Commun. 2022 Jun 23;13:3605. doi: 10.1038/s41467-022-31255-x (PMC9226064; doi:10.1038/s41467-022-31255-x)
Supplement: Supplementary file 4 — Source Data [file 41467_2022_31255_MOESM4_ESM.zip › Source_Data/Source Data for Figure 1.xlsx]

## Sheet: Figure 1f
Figure 1f
	Fluorescence (arb. units)
	transfection time	Reporter only	tTAN only	tTAC only	tTAN and tTAC
	48 h	0.657	2.803	2.776	22.405
	48 h	1.22	2.314	1.515	23.479
	48 h	0.578	0.262	1.362	21.96
	48 h	1.311	1.07	1.667	22.857
	72 h	1.071	2.273	2.607	35.659
	72 h	0.943	1.238	2.863	46.839
	72 h	3.737	3.32	1.432	30.63
	72 h	2.345	1.639	3.591	32.158

## Sheet: Figure 1g
Figure 1g
		% Cell number
		GFP+tTAN+	GFP only
		100	0
		100	0
		100	0
		100	0

## Sheet: Figure 1j
Figure 1j
	Fluorescence (arb. units)
	Reporter only	tTAN only	tTAC only	tTAN and tTAC
	0.212	0.129	0.186	3.112
	0.128	0.13	0.124	3.282
	0.006	0.124	0.079	1.426
	0.096	0.013	0.052	0.642
	0.155	0.166	0.145	4.263
	0.075	0.471	0.085	3.609

## Sheet: Figure 1k
Figure 1k
		% Cell number
		GFP+tTAN+	GFP only
		89.939	10.061
		87.8571	12.1429
		93.2566	6.7434
		88.9685	11.0315
		84.1481	15.8519
		86.1538	13.8462
