# Supplementary material for: An intein-split transactivator for intersectional neural imaging and optogenetic manipulation
Source: Nat Commun. 2022 Jun 23;13:3605. doi: 10.1038/s41467-022-31255-x (PMC9226064; doi:10.1038/s41467-022-31255-x)
Supplement: Supplementary file 4 — Source Data [file 41467_2022_31255_MOESM4_ESM.zip › Source_Data/Source Data for Figure 2.xlsx]

## Sheet: Figure 2c
Figure 2c
	Fluorescence (arb. units)
	tTAN only	tTAC only	tTAN and tTAC
	0.952604	0.925469	14.1543
	1.14394	0.716975	19.0336
	1.39615	1.19809	19.929
	0.75385	0.897871	27.5173
	0.845457		4.65181
	0.146572		10.1187
	0.730658		6.85109
	0.591507		11.5731
	0.309031
	0.246297
	0.224729
	0.598928

## Sheet: Figure 2h
Figure 2h
	Fluorescence (arb. units)
	tTAN only	tTAC only	tTAN and tTAC
	207.583	235.61	3046.07
	36.524	170.2	2119.41
	217.146	92.2259	3197.13
