# Supplementary material for: An intein-split transactivator for intersectional neural imaging and optogenetic manipulation
Source: Nat Commun. 2022 Jun 23;13:3605. doi: 10.1038/s41467-022-31255-x (PMC9226064; doi:10.1038/s41467-022-31255-x)
Supplement: Supplementary file 4 — Source Data [file 41467_2022_31255_MOESM4_ESM.zip › Source_Data/Source Data for Figure 3.xlsx]

## Sheet: Figure 3c
Figure 3c
	Fluorescence (arb. units)
	tTAN only	tTAC only	tTAN and tTAC
	3.05076	7.38823	165.511
	3.74223	11.2339	204.355
	1.68182	15.0215	332.641
	4.6868	16.8983	331.286
	0.714784	2.20455	236.327
	5.56226	4.28616	227.676
	13.0349	3.43063	256.79
	2.33174	8.83348	201.836

## Sheet: Figure 3e
Figure 3e
			Frequency of spikes (Hz)
	session	manipulation	tTAN only	tTAC only	tTAN and tTAC
	first	no light	10	8.33333	10
	first	no light	3.33333	6.66667	5
	first	no light	1.66667	10	8.33333
	first	no light	5	3.33333	6.66667
	first	no light	3.33333	5	5
	first	no light	3.33333	5	11.6667
	first	no light	3.33333	10	13.3333
	first	no light	3.33333	11.6667	1.66667
	first	no light	5	8.33333	6.66667
	first	no light	6.66667	13.3333	5
	first	no light		3.33333	13.3333
	first	no light			13.3333
	first	light	10	8.33333	3.33333
	first	light	6.66667	5	0
	first	light	1.66667	6.66667	0
	first	light	1.66667	3.33333	0
	first	light	0	0	0
	first	light	0	3.33333	0
	first	light	3.33333	8.33333	0
	first	light	6.66667	11.6667	0
	first	light	3.33333	8.33333	8.33333
	first	light	6.66667	13.3333	0
	first	light		3.33333	10
	first	light			0
	second	no light	20	15	20
	second	no light	16.6667	16.6667	6.66667
	second	no light	1.66667	16.6667	18.3333
	second	no light	11.6667	6.66667	10
	second	no light	8.33333	10	13.3333
	second	no light	8.33333	12.5	26.6667
	second	no light	8.33333	11.6667	25
	second	no light	8.33333	18.3333	3.33333
	second	no light	11.6667	18.3333	21.6667
	second	no light	13.3333	21.6667	16.6667
	second	no light		15	23.3333
	second	no light			26.6667
	second	light	18.3333	15	13.3333
	second	light	20	13.3333	0
	second	light	1.66667	13.3333	0
	second	light	6.66667	6.66667	0
	second	light	5	6.66667	0
	second	light	1.66667	11.6667	0
	second	light	10	11.6667	5
	second	light	10	18.3333	0
	second	light	10	20	21.6667
	second	light	11.6667	23.3333	13.3333
	second	light		15	21.6667
	second	light			10
