# Supplementary material for: An intein-split transactivator for intersectional neural imaging and optogenetic manipulation
Source: Nat Commun. 2022 Jun 23;13:3605. doi: 10.1038/s41467-022-31255-x (PMC9226064; doi:10.1038/s41467-022-31255-x)
Supplement: Supplementary file 4 — Source Data [file 41467_2022_31255_MOESM4_ESM.zip › Source_Data/Source Data for Figure 4.xlsx]

## Sheet: Figure 4c
Figure 4c
		Fluorescence (arb. units)
		tTAN only	tTAC only	tTAN and tTAC
		3.13301	1.02045	10.4661
		4.30397	1.8336	10.5861
		3.13301	3.65702	15.3535
		4.95346	3.65235	12.1187
		0.296343	2.72305	8.58547
		0.292103	3.00074	13.8336
		0.465924	2.03964	14.2584
		1.66953	3.74308	11.0563
		2.22702	0.491785	21.6852
		3.0283	0.638049	9.86072
		2.58314	0.563433	10.7765
		0.682988	0.308214	7.61928

## Sheet: Figure 4e
Figure 4e
		Time (%)
		Center	Surround
		7.93304	92.067
		11.0033	88.9967
		2.94423	97.0558
		5.31832	94.6817
		3.81838	96.1816
		9.39595	90.6041
		4.62205	95.3779
		3.38506	96.6149
		4.74815	95.2519
		11.6325	88.3675
		16.892	83.108
		9.42558	90.5744
		11.0588	88.9411
		7.63393	92.3661
		5.99978	94.0002
		11.014	88.986
		13.0768	86.9232

## Sheet: Figure 4g
Figure 4g
		dF/F (%)
	animal behavior	tTAN only	tTAC only	tTAN and tTAC
	entry	0	0.380375	1.77632
	entry	0	0	3.81847
	entry	1.08287	1.12196	1.38838
	entry	0	0	0
	entry	0.712514	0
	entry	0	0.966835
	entry		0
	exit	-0.25929	-0.299146	0
	exit	-0.320714	-0.451597	0
	exit	-0.507929	0.957268	0
	exit	0.462574	0	-0.60822
	exit	-0.472194	-0.368254
	exit	-0.262382	0
	exit		-0.474036

## Sheet: Figure 4j
Figure 4j
		dF/F (%)
	Session	tTAN only	tTAC only	tTAN and tTAC
	First	-0.370463	0	3.63256
	First	0	0	1.33157
	First	0.68229	0	6.58642
	First	0	0	3.91917
	First	0	0
	First	0.431954	0.0714902
	First		0
	second	0	0.260654	4.06898
	second	0	1.4041	3.80504
	second	0.532556	0.473853	4.8876
	second	0	0	4.52564
	second	0	0.949668
	second	0	0.0538101
	second		0.415909
