# Supplementary material for: An intein-split transactivator for intersectional neural imaging and optogenetic manipulation
Source: Nat Commun. 2022 Jun 23;13:3605. doi: 10.1038/s41467-022-31255-x (PMC9226064; doi:10.1038/s41467-022-31255-x)
Supplement: Supplementary file 4 — Source Data [file 41467_2022_31255_MOESM4_ESM.zip › Source_Data/Source Data for Figure 5.xlsx]

## Sheet: Figure 5h
Figure 5h
		dF/F (%)
	Projector	Water	Sucrose	Water Omission	First Session	Second Session
	NAc	0.395674	0.61204	-0.170184	8.226	6.43016
	NAc	0.158637	0	-0.289396	2.63163	3.28167
	NAc	0.150102	0.391613	-0.22773	5.8052	4.48676
	NAc	0.291972	0.476669	-0.389008	2.60699	2.90162
	NAc	0.158732	0.203493	-0.524372	5.69865	2.55867
	NAc-Amy	0.136974	0	0	2.52183	2.65241
	NAc-Amy	0	0.706478	0	5.44553	7.47192
	NAc-Amy	0.163494	0.552083	-0.147076	4.42852	0
	NAc-Amy	0	1.046	0	9.11145	6.53268
	NAc-Amy	0.405604	0.160082	0.11536	2.76601	4.94369
	NAc-Amy	0	0.63206	-0.520114	2.56713	0
	Amy	-0.061625	0	-0.365049	7.43276	4.68145
	Amy	0.246259	0.517611	-0.182456	4.37595	5.29825
	Amy	0	0.233738	-0.363757	3.18118	2.75474
	Amy	-0.299081	0	0	6.26247	5.54707
	Amy	0	0.583492	-0.427847	6.91786	2.11864
	Amy	0.166168	0.316026	-0.32128	8.26742	5.84915
	mPFC-Amy	0.187031	0.151536	-0.148994	3.10814	5.33122
	mPFC-Amy	0	0	0.110575	1.31233	1.25024
	mPFC-Amy	0.106819	0.108137	0	1.80575	0.518076
	mPFC-Amy	0	0.109556	-0.166235	1.1773	1.15744
	mPFC-Amy	0	0.118484	-0.093674	1.79464	0
	mPFC	0	0.0527209	-0.0490762	0.528327	0
	mPFC	0	0.189599	-0.208501	0	0
	mPFC	0.0728508	0	-0.291409	1.03654	2.96433
	mPFC	0.158189	0.250192	0	2.43161	1.20291
	mPFC	0	0.500388	-0.131284	-1.0923	-1.1557
	mPFC	0	-0.109676	-0.47493	2.28868	1.66642
	mPFC-NAc	0	0	0.17914	4.24034	2.67451
	mPFC-NAc	-0.120295	0	-0.226827	2.86632	2.74298
	mPFC-NAc	0.302918	0.382941	-0.245022	3.10704	2.20984
	mPFC-NAc	-0.0883283	0	-0.105699	1.09646	0
	mPFC-NAc	0	0	-0.104801	0.898439	0
	mPFC-NAc	-0.154564	-0.096509	-0.214123	3.8218	2.98272
	tTAC (ctrl)	-0.196966	0	0	-0.209148	0
	tTAC (ctrl)	0	0	0	0	0
	tTAC (ctrl)	0	0	0.556339	0	0
	tTAN (ctrl)	0	0	0	0	-1.3904
	tTAN (ctrl)	0	0.106821	0	0.368465	0
	tTAN (ctrl)	0	0	0	0	0
