# Supplementary material for: An intein-split transactivator for intersectional neural imaging and optogenetic manipulation
Source: Nat Commun. 2022 Jun 23;13:3605. doi: 10.1038/s41467-022-31255-x (PMC9226064; doi:10.1038/s41467-022-31255-x)
Supplement: Supplementary file 4 — Source Data [file 41467_2022_31255_MOESM4_ESM.zip › Source_Data/Source Data for Figure 6.xlsx]

## Sheet: Figure 6d
Figure 6d
		dF/F (%)
	Session	Ctrl	tTAN and tTAC
	First	0.114932	1.00366
	First	0	3.17459
	First	0.222982	2.09183
	First		0.279622
	First		0.280687
	First		3.03208
	second	0	0.9813
	second	0.25285	1.3659
	second	0.21114	2.08593
	second		-0.51599
	second		0.247778
	second		0.919263
