# Supplementary material for: An intein-split transactivator for intersectional neural imaging and optogenetic manipulation
Source: Nat Commun. 2022 Jun 23;13:3605. doi: 10.1038/s41467-022-31255-x (PMC9226064; doi:10.1038/s41467-022-31255-x)
Supplement: Supplementary file 4 — Source Data [file 41467_2022_31255_MOESM4_ESM.zip › Source_Data/Source Data for Supplementary Figure 1.xlsx]

## Sheet: Supplementary Figure 1a
Supplementary Figure 1a
	anti-mCherry
	anti-BFP
	anti-Tubulin

## Sheet: Supplementary Figure 1e
Supplementary Figure 1e
		Fluorescence (arb. units)
	transfection time	rtTAN only	rtTAC only	rtTAN and rtTAC
	48 h	0.014	0.013	0.306
	48 h	0.028	0.011	0.485
	48 h	0.058	0.009	0.735
	48 h			0.807
	72 h	0.018	0.009	1.01
	72 h	0.004	0.008	1.399
	72 h	0.014	0.009	1.621
	72 h			1.078

## Sheet: Supplementary Figure 1f
Supplementary Figure 1f
		% Cell number
		mCherry+rtTAN+	mCherry only
		100	0
		96.4286	3.57143
		92.8571	7.14286
		96.2963	3.7037
