# Supplementary material for: An intein-split transactivator for intersectional neural imaging and optogenetic manipulation
Source: Nat Commun. 2022 Jun 23;13:3605. doi: 10.1038/s41467-022-31255-x (PMC9226064; doi:10.1038/s41467-022-31255-x)
Supplement: Supplementary file 4 — Source Data [file 41467_2022_31255_MOESM4_ESM.zip › Source_Data/Source Data for Supplementary Figure 2.xlsx]

## Sheet: Supplementary Figure 2b
Supplementary Figure 2b
		Cell number (%)
		oChiEF+tTAN+	oChiEF only
		100	0
		94.8276	5.17241
		89.8943	10.1057
		100	0
		97.0588	2.94118
		95.098	4.90196
