# Supplementary material for: An intein-split transactivator for intersectional neural imaging and optogenetic manipulation
Source: Nat Commun. 2022 Jun 23;13:3605. doi: 10.1038/s41467-022-31255-x (PMC9226064; doi:10.1038/s41467-022-31255-x)
Supplement: Supplementary file 4 — Source Data [file 41467_2022_31255_MOESM4_ESM.zip › Source_Data/Source Data for Supplementary Figure 4.xlsx]

## Sheet: Supplementary Figure 4c
Supplementary Figure 4c
		Fluorescence (arb. units)
		tTAN only	tTAC only	tTAN and tTAC
		0.766083	1.12941	101.665
		1.08235	0.826708	83.7235
		1.52623	2.6196	113.261
		1.5186	2.23296	128.912
		0.151351		91.2571
		0.892421		108.295
		1.16841		85.0687
		0.75294		84.3412
