# Supplementary material for: An intein-split transactivator for intersectional neural imaging and optogenetic manipulation
Source: Nat Commun. 2022 Jun 23;13:3605. doi: 10.1038/s41467-022-31255-x (PMC9226064; doi:10.1038/s41467-022-31255-x)
Supplement: Supplementary file 4 — Source Data [file 41467_2022_31255_MOESM4_ESM.zip › Source_Data/Source Data for Supplementary Figure 5.xlsx]

## Sheet: Supplementary Figure 5c
Supplementary Figure 5c
		Fluorescence (arb. units)
		tTAN only	tTAC only	tTAN and tTAC
		20.7516	9.66745	56.3994
		6.34984	2.19645	25.1242
		0.270098	3.05261	40.2955

## Sheet: Supplementary Figure 5f
Supplementary Figure 5f
		Cell number (%)
		GCamp6s+PV+	GCamp6s only
		82.1429	17.8571
		78.9474	21.0526
		38.2353	61.7647
		80	20
		91.8919	8.10811
		86.2069	13.7931
		100	0
		73.5294	26.4706
		100	0
		88.6364	11.3636
		89.2857	10.7143
		70.4918	29.5082

## Sheet: Supplementary Figure 5i
Supplementary Figure 5i
		Cell number (%)
		mCherry+tTAN+	mCherry only
		95.3125	4.6875
		96.6216	3.3784
		96.4427	3.5573
		96.9388	3.0612
		87.1795	12.8205
		50	50
		83.3333	16.6667
		90.9091	9.0909
		94.1176	5.8824
		94.8718	5.1282
