# Supplementary material for: An intein-split transactivator for intersectional neural imaging and optogenetic manipulation
Source: Nat Commun. 2022 Jun 23;13:3605. doi: 10.1038/s41467-022-31255-x (PMC9226064; doi:10.1038/s41467-022-31255-x)
Supplement: Supplementary file 4 — Source Data [file 41467_2022_31255_MOESM4_ESM.zip › Source_Data/Source Data for Supplementary Figure 6.xlsx]

## Sheet: Supplementary Figure 6j
Supplementary Figure 6j
			Frequency of spikes (Hz)
	session	manipulation	tTAN only	tTAC only	tTAN and tTAC
	first	no light	15	19	8
	first	no light	11	25	9.33333
	first	no light	4	6	14.6667
	first	no light	3	7	8
	first	no light	8	26	5.33333
	first	no light	4	2	12
	first	no light	8	2
	first	no light		2
	first	no light		7
	first	no light		4
	first	no light		3.33333
	first	no light		3.33333
	first	no light		11.6667
	first	no light		5
	first	no light		11.6667
	first	no light		2.5
	first	no light		11.6667
	first	no light		13.3333
	first	no light		11.6667
	first	light	10	18	4
	first	light	10	24	0
	first	light	4	2	0
	first	light	2	2	5.33333
	first	light	7	26	0
	first	light	8	2	2.66667
	first	light	8	0
	first	light		2
	first	light		6
	first	light		2
	first	light		5
	first	light		3.33333
	first	light		10
	first	light		8.33333
	first	light		13.3333
	first	light		1.66667
	first	light		6.66667
	first	light		13.3333
	first	light		11.6667
	second	no light	27	40	17.3333
	second	no light	19	25	16
	second	no light	13	20	34.6667
	second	no light	13	2	24
	second	no light	16	8	37.3333
	second	no light	43	1	40
	second	no light	22	13
	second	no light		16
	second	no light		16.6667
	second	no light		6.66667
	second	no light		21.6667
	second	no light		15
	second	no light		36.6667
	second	no light		14.1667
	second	no light		21.6667
	second	no light		25
	second	no light		18.3333
	second	light	24	36	14.6667
	second	light	18	22	0
	second	light	12	16	6.66667
	second	light	12	2	18.6667
	second	light	15	6	29.3333
	second	light	32	0	18.6667
	second	light	24	14
	second	light		18
	second	light		20
	second	light		6.66667
	second	light		23.3333
	second	light		18.3333
	second	light		35
	second	light		13.3333
	second	light		20
	second	light		23.3333
	second	light		18.3333
