# Supplementary material for: An intein-split transactivator for intersectional neural imaging and optogenetic manipulation
Source: Nat Commun. 2022 Jun 23;13:3605. doi: 10.1038/s41467-022-31255-x (PMC9226064; doi:10.1038/s41467-022-31255-x)
Supplement: Supplementary file 4 — Source Data [file 41467_2022_31255_MOESM4_ESM.zip › Source_Data/Source Data for Supplementary Figure 7.xlsx]

## Sheet: Supplementary Figure 7d
Supplementary Figure 7d
		Number of spike
	Inject current (pA)	mPFC									Amygdala														mPFC and Amygdala
	10	0	0	0	0	0	0	0	0	0	0	0	0	0	0	0	0	0	0	0	0	0	0	0	0	0	0	0	0	0	0	0	0	0	0
	20	0	0	0	0	0	0	0	0	0	0	0	0	0	0	0	0	0	0	0	0	0	0	0	0	0	0	0	0	0	0	0	0	0	0
	30	0	0	0	0	10	0	0	0	0	0	0	0	0	0	0	0	0	0	0	0	0	0	0	0	0	0	0	0	0	0	0	0	0	0
	40	3	0	0	1	11	0	0	0	0	0	0	0	0	0	0	0	0	0	0	0	0	0	0	0	2	0	0	0	0	0	4	0	0	0
	50	7	0	0	3	15	0	0	0	0	0	0	0	0	0	0	0	0	0	0	0	0	0	0	0	7	3	0	0	0	0	7	0	0	0
	60	11	0	3	9	15	1	0	0	0	0	0	0	0	0	0	2	0	0	0	0	0	0	0	0	10	6	0	0	0	0	11	0	0	0
	70	11	0	7	12	19	5	0	0	0	0	0	0	0	0	0	6	0	0	0	0	0	0	0	0	14	11	0	0	0	0	12	0	0	0
	80	13	0	6	14	20	8	0	0	0	0	0	0	0	0	0	10	0	0	0	0	0	0	0	0	15	13	0	2	0	0		0	0	3
	90	14	0	9	14		10	0	0	0	0	1	0	0	0	0	12	0	1	0	0	0	0	0	0	19	16	0	7	0	0		0	0	5
	100	15	0	12			13	0	0	0	2	0	0	0	3	0	14	0	2	0	0	0	0	0	0			0	9	0	3		0	0	4
	110	14	0	13			15	0	0	0	2	1	0	0	3	1	15	0	3	2	3	0	0	2	0			2	12	0	5		0	0	7
	120	15	0	15			18	0	0	0	4	1	1	0	5	3	15	0	5	5	4	0	3	4	1			5	16	0	7		0	3	10
	130		0	17			18	0	2	0	4	4	2	0	7	5	19	0	7	7	5	0	3	6	3			6	16	0	8		0	3	11
	140		0	18			20	2	3	2	7	4	2	0	8	7	20	0	9	8	5	0	3	7	5			9	18	0	10		0	6	12
	150		1				21	3	5	2	10	6	4	0	9	8	20	0	9	10	4	0	5	9	6			10	20	0	11		0	7	14
	160		1				22	4	6	2	13	6	5	2	10	10	21	0	11	13	7	3	6	10	8			12	20	0	12		0	9	15
	170		3				23	7	8	4	14	6	5	2	12	11	22	1	11	14	8	4	8	12	9			13	21	0	14		0	10	16
	180		3				23	8	9	5	15	7	7	5	12	12	22	3	12	16	9	6	8	12	10			14		0	14		0	12	18
	190		4				24	9	10	6	16	7	8	7	14	13	23	3	12	17	10	7	11	14	11			15		0	15		0	14	19
	200		5				25	10	12	8		7		8	14	14	23	4	13	18	11	9	13	15	12					2	16		0	15	19
