# Supplementary material for: An intein-split transactivator for intersectional neural imaging and optogenetic manipulation
Source: Nat Commun. 2022 Jun 23;13:3605. doi: 10.1038/s41467-022-31255-x (PMC9226064; doi:10.1038/s41467-022-31255-x)
Supplement: Supplementary file 4 — Source Data [file 41467_2022_31255_MOESM4_ESM.zip › Source_Data/Source Data for Supplementary Figure 8.xlsx]

## Sheet: Supplementary Figure 8c
Supplementary Figure 8c
			CPP score
	Type	Context	Habituation	Memory test 1	Memory test 2
	Time		0.17936	0.734296	0.722343
	Time		0.085515	0.550585	0.626617
	Time		0.051504	0.571655	0.670835
	Time		0.236716	0.502003	0.563636
	Time		0.237692	0.626456	0.701547
	Time		0.057214	0.670467	0.656096
	Time		0.143715	0.602051	0.752513
	Time		-0.00767	0.400227	0.743417
	Time		0.3924	0.606074	0.340164
	Time		0.120856	0.721785	0.359012
	Time		-0.38298	0.402626	0.625179
	Time		-0.12414	0.522595	0.612139
	Time		0.545044	0.569205	0.580846
	Time		0.119544	0.356772	0.728519
	Time		0.17717	0.756569	0.804958
	Time		-0.38073	0.495938	0.452105
	Time		-0.11587	0.638404	0.772246
	Time		0.017491	0.529611	0.734159
	Time		0.037637	0.701996	0.827694
	Time		0.082096	0.79665	0.708695
	Time		0.307218	0.644191	0.733323
	Time		0.352936	0.295099	0.765863
	Time		0.031226	0.761316	0.442097
	Time		0.40184	0.625602	0.601938
	Time		0.020175	0.689076	0.587318
	Time		0.057981	0.633412	0.479307
	Time		-0.00554	0.803412	0.527112
	Time		0.305669	0.609261	0.368318
	Time		0.24127	0.263424	0.408052
	Time		-0.06063	0.67855	0.124798
	Time		0.627979	0.812023	0.697492
	Time		-0.33441	0.58014	0.69331
	Time		-0.28706	0.585064	0.643049
	Time		0.032482	0.759609	0.703686
	Time		0.109802	0.776397	0.722845
	Time		0.249412	0.616659	-0.0369478
	Time		-0.05606	0.661737	0.283247
	Time		0.077725	0.76662	0.839535
	Time		-0.96929	0.347592	0.693958
	Time		-0.77674	0.268722	0.755626
	Lick number	Reward	15	457	1301
	Lick number	Reward	2	473	392
	Lick number	Reward	25	795	1077
	Lick number	Reward	119	1250	673
	Lick number	Reward	3	225	644
	Lick number	Reward	3	692	1142
	Lick number	Reward	23	795	1132
	Lick number	Reward	27	780	558
	Lick number	Reward	33	1057	933
	Lick number	Reward	1	808	455
	Lick number	Reward	43	299	693
	Lick number	Reward	3	665	985
	Lick number	Reward	3	820	738
	Lick number	Reward	0	725	1053
	Lick number	Reward	61	388	1269
	Lick number	Reward	0	576	1401
	Lick number	Reward	4	872	962
	Lick number	Reward	1	540	813
	Lick number	Reward	2	914	1353
	Lick number	Reward	169	461	813
	Lick number	Reward	10	729	379
	Lick number	Reward	15	665	1052
	Lick number	Reward	11	345	834
	Lick number	Reward	2	703	576
	Lick number	Reward	7	474	1038
	Lick number	Reward	2	539	667
	Lick number	Reward	8	1038	1038
	Lick number	Reward	2	684	655
	Lick number	Reward	11	346	605
	Lick number	Reward	2	671	595
	Lick number	Reward	1	678	328
	Lick number	Reward	8	619	909
	Lick number	Reward	18	678	941
	Lick number	Reward	21	741	789
	Lick number	Reward	27	1253	1541
	Lick number	Reward	8	381	448
	Lick number	Reward	2	757	458
	Lick number	Reward	33	804	1535
	Lick number	Reward	0	183	670
	Lick number	Reward	2	442	906
	Lick number	No reward	4	3	75
	Lick number	No reward	1	16	89
	Lick number	No reward	0	15	65
	Lick number	No reward	2	8	81
	Lick number	No reward	2	2	43
	Lick number	No reward	6	17	143
	Lick number	No reward	0	0	24
	Lick number	No reward	6	4	43
	Lick number	No reward	4	3	32
	Lick number	No reward	1	20	29
	Lick number	No reward	10	0	61
	Lick number	No reward	5	0	31
	Lick number	No reward	5	16	36
	Lick number	No reward	0	3	34
	Lick number	No reward	1	3	34
	Lick number	No reward	2	9	63
	Lick number	No reward	16	12	19
	Lick number	No reward	3	3	122
	Lick number	No reward	1	4	23
	Lick number	No reward	2	195	19
	Lick number	No reward	4	0	39
	Lick number	No reward	6	6	120
	Lick number	No reward	1	2	87
	Lick number	No reward	0	9	54
	Lick number	No reward	0	1	35
	Lick number	No reward	2	3	89
	Lick number	No reward	1	1	206
	Lick number	No reward	0	29	44
	Lick number	No reward	3	57	23
	Lick number	No reward	0	0	383
	Lick number	No reward	1	0	9
	Lick number	No reward	0	1	6
	Lick number	No reward	0	24	39
	Lick number	No reward	1	1	19
	Lick number	No reward	5	11	30
	Lick number	No reward	2	2	312
	Lick number	No reward	1	10	220
	Lick number	No reward	1	0	8
	Lick number	No reward	0	0	16
	Lick number	No reward	2	0	3
