# Supplementary material for: An intein-split transactivator for intersectional neural imaging and optogenetic manipulation
Source: Nat Commun. 2022 Jun 23;13:3605. doi: 10.1038/s41467-022-31255-x (PMC9226064; doi:10.1038/s41467-022-31255-x)
Supplement: Supplementary file 4 — Source Data [file 41467_2022_31255_MOESM4_ESM.zip › Source_Data/Source Data for Supplementary Figure 9.xlsx]

## Sheet: Supplementary Figure 9e
Supplementary Figure 9e
			Preference score
	Manipulation	Projector	Pre	Stim	Post
	activation	NAc-mPFC	0.07117	-0.18748	-0.20178
	activation	NAc-mPFC	0.04953	-0.30746	0.096662
	activation	NAc-mPFC	-0.01453	-0.05952	-0.41017
	activation	NAc-mPFC	-0.07216	-0.29405	-0.10547
	activation	NAc-Amy	0.04326	0.206745	0.277007
	activation	NAc-Amy	-0.10749	-0.37911	-0.23446
	activation	NAc-Amy	-0.04837	0.118447	-0.0292
	activation	NAc-Amy	-0.00221	0.058125	0.244968
	inhibition	NAc-mPFC	-0.00441	0.422068	0.252084
	inhibition	NAc-mPFC	-0.03033	0.351337	0.0654452
	inhibition	NAc-mPFC	-0.19025	0.106482	0.257397
	inhibition	NAc-Amy	0.028318	0.309492	0.0812218
	inhibition	NAc-Amy	-0.16078	0.185332	0.17365
	inhibition	NAc-Amy	-0.52045	-0.541249	-0.307807
